# Supplementary material for: Synthesis, Structure, and Antitumor Activity of Heterocyclic 2-[4-(Dimethylamino)benzyl]-3-oxoisoindoline-4-carboxylates
Source: Molecules. 2026 May 5;31(9):1528. doi: 10.3390/molecules31091528 (PMC13165306; doi:10.3390/molecules31091528)
Supplement: Supplementary file 1 [file molecules-31-01528-s001.zip]

Archive with 1 entries (1 files):
- molecules-4266559-supplementary.pdf
